# Supplementary material for: Ghrelin Promotes Lipid Uptake into White Adipose Tissue via Endothelial Growth Hormone Secretagogue-Receptor in Mice
Source: Nutrients. 2024 Dec 31;17(1):146. doi: 10.3390/nu17010146 (PMC11722803; doi:10.3390/nu17010146)
Supplement: Supplementary file 1 [file nutrients-17-00146-s001.zip]

Archive with 1 entries (1 files):
- nutrients-3399752-supplementary.pdf
